# Supplementary material for: Analysis of Cardiovascular High-Risk Profile in Middle-Aged Lithuanian Men with Arterial Hypertension from 2009 to 2019
Source: Biomedicines. 2025 Jan 23;13(2):272. doi: 10.3390/biomedicines13020272 (PMC11852000; doi:10.3390/biomedicines13020272)
Supplement: Supplementary file 1 [file biomedicines-13-00272-s001.zip]

Archive with 1 entries (1 files):
- biomedicines-3425256-supplementary.pdf
